# Supplementary material for: Lice community structure infesting Trinomys iheringi (Thomas, 1911) - Ocurrence, sex bias and climatic variables on tropical island
Source: Int J Parasitol Parasites Wildl. 2020 Nov 18;13:299–306. doi: 10.1016/j.ijppaw.2020.11.004 (PMC7736703; doi:10.1016/j.ijppaw.2020.11.004)
Supplement: Multimedia component 1 [file mmc1.csv]

Id_	Capture_Day	Sex	Age_class	Hb(mm)	Weight(g)	Lice_total	G.martini_Male	G.martini_Female	G.martini_Nimph 1	G.martini_Nimph 2	G.martini_Nimph 3	Gliricolla_Male	Gliricolla_Female	Gliricolla_Ninph	P.wernecki_Male	P.wernecki_Female	Temperature �C	Humidity (%)	Precipitation (mm)
243	23/05/2013	F	Y	15,3	130	0	0	0	0	0	0	0	0	0	0	0	21,05	84,85	83
279	27/11/2013	F	Y	18	140	0	0	0	0	0	0	0	0	0	0	0	23,21	84,05	203,6
242	28/11/2013	F	Y	17	153	0	0	0	0	0	0	0	0	0	0	0	23,21	84,05	203,6
49	07/12/2014	F	Y	17,2	158	3	0	0	2	1	0	0	0	0	0	0	25,44	77,03	64,8
049/317	15/08/2015	F	A	19	195	1	0	0	0	1	0	0	0	0	0	0	21,49	74,87	3,2
202/207	14/08/2015	F	A	18,5	205	0	0	0	0	0	0	0	0	0	0	0	21,49	74,87	3,2
214	26/11/2013	F	A	20,5	213	0	0	0	0	0	0	0	0	0	0	0	23,21	84,05	203,6
262	27/11/2013	F	A	19	215	4	0	1	2	0	1	0	0	0	0	0	23,21	84,05	203,6
321/308	16/08/2015	F	A	18,5	225	1	0	1	0	0	0	0	0	0	0	0	21,49	74,87	3,2
266	19/07/2013	F	A	19,5	235	0	0	0	0	0	0	0	0	0	0	0	18,79	84,76	126,2
238/069	14/08/2015	F	A	19	240	0	0	0	0	0	0	0	0	0	0	0	21,49	74,87	3,2
100/233	03/04/2015	F	A	19,5	250	0	0	0	0	0	0	0	0	0	0	0	23,60	82,08	85,6
294	19/07/2013	F	A	21	255	0	0	0	0	0	0	0	0	0	0	0	18,79	84,76	126,2
325/039	04/12/2015	F	A	20	260	0	0	0	0	0	0	0	0	0	0	0	25,76	80,94	184,4
450/363	06/12/2015	F	A	20,5	265	3	1	0	0	1	1	0	0	0	0	0	25,76	80,94	184,4
287	07/08/2014	F	A	19,5	275	44	0	4	26	9	5	0	0	0	0	0	19,56	79,20	42,4
201/067	13/08/2015	F	A	19	280	0	0	0	0	0	0	0	0	0	0	0	21,49	74,87	3,2
374	05/12/2015	F	A	19,5	325	0	0	0	0	0	0	0	0	0	0	0	25,76	80,94	184,4
220	19/07/2013	M	Y	17,5	155	1	0	0	1	0	0	0	0	0	0	0	18,79	84,76	126,2
216	29/06/2013	M	Y	18,5	180	0	0	0	0	0	0	0	0	0	0	0	20,89	86,89	29
33	04/12/2014	M	A	18	185	21	3	9	2	4	3	0	0	0	0	0	25,44	77,03	64,8
240	28/04/2013	M	A	19,5	200	0	0	0	0	0	0	0	0	0	0	0	22,43	84,39	90
258	26/11/2013	M	A	19,5	213	0	0	0	0	0	0	0	0	0	0	0	23,21	84,05	203,6
297	27/11/2013	M	A	20	214	0	0	0	0	0	0	0	0	0	0	0	23,21	84,05	203,6
288/257	05/12/2015	M	A	20	230	0	0	0	0	0	0	0	0	0	0	0	25,76	80,94	184,4
313/307	15/08/2015	M	A	19	235	1	0	0	0	0	1	0	0	0	0	0	21,49	74,87	3,2
22	07/12/2014	M	A	20	243	10	0	1	2	0	0	2	2	3	0	0	25,44	77,03	64,8
244	08/08/2014	M	A	20,5	250	0	0	0	0	0	0	0	0	0	0	0	19,56	79,20	42,4
50	06/08/2014	M	A	20	255	4	0	1	2	1	0	0	0	0	0	0	19,56	79,20	42,4
31	08/12/2014	M	A	22	260	0	0	0	0	0	0	0	0	0	0	0	25,44	77,03	64,8
239	20/07/2013	M	A	20	262	0	0	0	0	0	0	0	0	0	0	0	18,79	84,76	126,2
314/323	16/08/2015	M	A	19	265	2	0	1	1	0	0	0	0	0	0	0	21,49	74,87	3,2
322/046	15/08/2015	M	A	19,5	275	0	0	0	0	0	0	0	0	0	0	0	21,49	74,87	3,2
212	13/02/2014	M	A	19	300	1	1	0	0	0	0	0	0	0	0	0	26,60	74,09	166,4
286/263	14/08/2015	M	A	22,5	305	2	1	0	0	1	0	0	0	0	0	0	21,49	74,87	3,2
27	06/08/2014	M	A	21	320	2	0	0	0	0	0	0	0	0	1	1	19,56	79,20	42,4
312	04/12/2015	M	A	21	320	2	1	0	0	0	1	0	0	0	0	0	25,76	80,94	184,4
299/311	04/12/2015	M	A	21	325	0	0	0	0	0	0	0	0	0	0	0	25,76	80,94	184,4
203	05/08/2015	M	A	21	330	2	0	0	0	0	1	0	1	0	0	0	21,49	74,87	3,2
